# Supplementary material for: A case for a binary black hole system revealed via quasi-periodic outflows
Source: Sci Adv. 2024 Mar 27;10(13):eadj8898. doi: 10.1126/sciadv.adj8898 (PMC10971442; doi:10.1126/sciadv.adj8898)
Supplement: Supplementary file 2 — Movie S1 [file sciadv.adj8898_movie_s1.zip]

Archive with 1 entries (1 files):
- adj8898_Movie_S1.mp4
